# Supplementary material for: Delirium in patients with COVID-19 treated in the intensive care unit
Source: PLoS One. 2023 Nov 13;18(11):e0289662. doi: 10.1371/journal.pone.0289662 (PMC10642827; doi:10.1371/journal.pone.0289662)
Supplement: S1 Data — (XLSX) [file pone.0289662.s002.xlsx]

## Sheet: Sheet1
no	delirium	nm_blocker	duration	anagesics	duration	sedative_agent	midazolam	duration	dose	propofol	duration	precedex	duration	dose	lmwh	comobidity	dementia	stroke	depression	haloperidol	quetiapine	consultation	age	gender	BMI	HTN	DM	COPD	CVA	CKD	smoking_hx	icu_admission_time	apacheII	sofa	PF_ratio	steroid_6mg_higher	tocilizumab	ventilator	crrt	ecmo	prone_position	icu_stay	icu_2wks_longer	patient_course
1	0	1	5	1	2	1	0		0	0		1	9	0.359	1	1	1	0	0	0	0		88	1	20.4444	0	0	0	0	0	1	11.5479	35	8	68.2	1	0	1	0	0	0	10.2194	0	1
2	0	0		0		0									1	0	0	0	0	0	0		65	0	21.7144	1	0	0	0	0	1	10.7049	28	5	136.25	0	0	0	0	0	0	6.96181	0	0
3	0	0		0		0									1	0	0	0	0	0	0		65	0	24.1347	0	0	0	0	0	1	12.7833	28	4	175.5	0	0	0	0	0	0	10.7465	0	0
4	0	0		1	5	1	0		0	0		1	5	0.352	1	0	0	0	0	0	0		65	1	24.4329	1	0	0	0	0	0	2.60417	34	6	203.75	0	0	1	0	0	0	13.0069	0	0
5	0	0		0		0									1	0	0	0	0	0	0		53	0	26.3753	0	0	0	0	0	1	3.48958	23	3	312.5	0	0	0	0	0	0	6.10903	0	0
6	1	1	9	1	39	1	1	25	3.69	0		1	1	0.458	1	0	0	0	0	1	1	1	67	0	21.303	1	0	0	0	0	0	21	32	10	47.9	1	0	1	0	1	0	84.1701	1	0
7	1	0		0		0									0	0	0	0	0	0	0		95	1	18.5354	1	0	0	0	0	0	23	27	4	71.1	0	0	0	0	0	0	13.0069	0	0
8	0	1	3	1	5	1	1	5	3.18	0		1	1	0.067	1	0	0	0	0	0	0		49	0	25.0194	0	0	0	0	0	0	4.67708	29	5	61.8	1	0	1	0	0	0	12.1215	0	0
9	1	0		0		0									1	1	1	0	0	1	1	0	93	1	17.503	0	0	0	0	0	0	7.80208	27	4	95.2857	0	0	0	0	0	0	5.19792	0	0
10	1	0		0		0									0	0	0	0	0	1	1	0	73	0	27.7698	1	0	0	1	0	1	0.815972	27	4	97.4	0	0	0	0	0	0	7.98611	0	0
11	1	1	5	1	25	1	1	4	0.71	0		1	9	0.079	1	0	0	0	0	0	0		62	0	24.977	1	0	0	0	0	0	0.800694	42	11	183	1	1	1	0	1	0	44.616	1	0
12	0	0		0		0									1	0	0	0	0	0	0		59	0	31.0979	0	0	0	1	0	1	6.53472	22	4	68	0	0	0	0	0	0	21.9444	1	0
13	0	0		0		0									1	0	0	0	0	0	0		62	0	21.4174	0	0	0	0	0	1	2.58958	23	4	176.667	0	0	0	0	0	0	8.11736	0	0
14	0	0		0		0									0	0	0	0	0	0	0		57	0	24.5351	1	1	0	0	0	1	8.66875	32	3	196.667	0	0	0	0	0	0	8.12292	0	0
15	0	0		0		0									1	0	0	0	0	0	0		68	1	22.9421	0	0	0	0	0	0	3.54167	28	4	143.167	1	1	0	0	0	0	8.26736	0	0
16	0	0		0		0									1	0	0	0	0	0	0		69	0	24.1176	0	0	1	1	0	0	2.81944	27	3	428.333	0	0	0	0	0	0	7.57153	0	0
17	0	0		0		0									1	0	0	0	0	0	0		45	0	25.7959	1	0	0	0	0	0	17.1875	23	3	225	0	0	0	0	0	0	2.17708	0	0
18	1	0		1	2	1	1	1	0.13	0		1	2	0.379	1	0	0	0	0	1	1	0	72	1	25.9695	1	0	0	0	0	0	6.47569	31	6	232	1	0	1	0	0	0	8.08681	0	0
19	0	0		0		0									1	0	0	0	0	0	0		60	0	24.4983	0	1	0	0	0	1	7.88889	28	3	103.667	0	0	0	0	0	0	8.65139	0	0
20	0	0		0		0									1	0	0	0	0	0	0		66	1	26.3702	1	0	0	0	0	0	1.74306	28	3	289	0	0	0	0	0	0	1.94653	0	0
21	0	0		0		0									1	0	0	0	0	0	0		49	1	27.0552	0	0	0	0	0	0	3.49306	25	3	407.5	1	0	0	0	0	0	7.50694	0	0
22	0	0		0		0									1	0	0	0	0	0	0		66	0	22.5309	1	0	0	0	0	1	9.58472	26	4	74.6	1	1	0	0	0	0	10.4153	0	0
23	0	0		0		0									1	0	0	0	0	0	0		61	1	27.0258	0	1	0	0	0	0	1.89236	22	4	89.75	1	0	0	0	0	1	24.1076	1	0
24	1	0		1	8	1	1	7	2.73	0		1	1	0.088	1	0	0	0	0	0	1	0	73	1	26.4463	1	1	0	0	0	0	2.85069	31	7	103	1	0	1	0	0	0	16.1493	1	0
25	0	0		0		0									1	0	0	0	0	0	0		62	1	24.2187	1	0	0	0	0	0	4.74306	26	3	256.667	0	0	0	0	0	0	5.25694	0	0
26	1	1		1	2	1	1	1	11.96	0		1	2	0.421	1	0	0	0	0	1	1	0	57	0	23.1405	1	0	0	1	0	1	1.81111	32	5	244.1	1	1	1	0	0	1	19.1889	1	0
27	0	0		0		0									1	0	0	0	0	0	0		61	1	24.7475	0	1	0	0	0	0	7.59444	24	4	73	1	1	0	0	0	0	8.40556	0	0
28	1	1	2	1	6	1	1	6	3.33	0		1	3	0.244	1	0	0	0	0	1	1	0	60	1	23.8281	1	0	0	0	0	0	7.68403	27	5	110	1	1	1	0	0	0	19.316	1	0
29	0	0		0		0									1	0	0	0	0	0	0		59	1	26.9127	1	0	0	0	0	1	1.88958	26	4	66.1	1	1	0	0	0	1	7.11042	0	0
30	0	0		0		0									1	0	0	0	0	0	0		35	1	29.6875	0	0	0	0	0	0	17.7778	26	3	223	0	0	0	0	0	0	7.22222	0	0
31	0	0		0		0									1	0	0	0	0	0	0		58	0	26.1752	0	0	0	0	0	0	6.94097	25	4	92.25	1	0	0	0	0	0	5.05903	0	0
32	0	0		0		0									1	0	0	0	0	0	0		64	0	20.9643	1	1	0	0	0	0	7.68958	24	4	75.2222	1	0	0	0	0	0	8.31042	0	0
33	0	0		0		0									1	0	0	0	0	0	0		73	0	26.7036	1	0	0	0	0	1	6.51736	24	4	89	1	1	0	0	0	1	8.48264	0	0
34	0	0		0		0									1	0	0	0	0	0	0		52	0	29.6368	1	0	0	0	0	0	9.84722	23	4	151.25	0	0	0	0	0	0	10.1528	0	0
35	0	1	8	1	71	1	1	16	0.54	1	12	1	44	0.135	1	0	0	0	0	0	1	1	54	1	29.5556	0	0	0	0	0	0	19.8875	55	13	45.7	1	0	1	1	1	0	79.1125	1	0
36	0	0		0		0									1	0	0	0	0	0	0		38	0	25.4694	0	0	0	0	0	1	12.8812	21	4	138	1	0	0	0	0	0	12.1188	0	0
37	0	1	1	1	2	1	0		0	0		1	2	0.488	1	0	0	0	0	0	0		57	1	26.8386	0	1	0	0	0	0	11.8799	29	5	74.7	1	0	1	0	0	0	12.1201	0	0
38	1	1	9	1	67	1	1	11	3.25	0		1	11	0.189	1	0	0	0	0	1	1	1	68	1	23.7253	1	0	0	0	0	0	7.78125	29	5	81.375	1	0	1	0	1	1	81.2188	1	0
39	1	1	4	1	6	1	1	5	3.3	0		1	4	0.258	1	1	0	0	1	1	1	0	71	0	25.3287	1	0	0	0	0	0	3.89583	28	5	100	1	0	1	0	0	1	15.1042	1	0
40	0	0		0		0									1	0	0	0	0	0	0		66	1	28.6215	0	0	0	0	0	0	6.49514	29	4	226.25	0	0	0	0	0	0	2.50486	0	0
41	0	0		0		0									1	0	0	0	0	0	0		54	0	33.3061	1	1	0	0	0	0	11	23	4	102.75	0	0	0	0	0	0	10	0	0
42	0	0		0		0									1	0	0	0	0	0	0		48	0	25.0135	0	0	0	0	0	1	5	27	3	206.667	1	0	0	0	0	0	8	0	0
43	0	0		0		0									1	0	0	0	0	0	0		46	0	30.9304	1	0	0	0	0	1	7	22	4	198.333	0	0	0	0	0	0	7	0	0
44	0	0		0		0									1	0	0	0	0	0	0		51	0	28.0998	1	1	0	0	0	1	8	22	4	153.667	1	1	0	0	0	0	16	1	0
45	0	0		0		0									1	0	0	0	0	0	0		66	1	27.7902	0	0	0	0	0	0	1.87708	28	4	93.2	1	1	0	0	0	0	8.12292	0	0
46	1	0		0		0									1	0	0	0	0	1	1	1	69	0	20.8581	1	0	0	0	0	0	6.48611	24	3	111.333	1	0	0	0	0	1	24.5139	1	0
47	0	0		0		0									1	0	0	0	0	0	0		40	0	29.761	0	0	0	0	0	0	5	19	4	120	0	0	0	0	0	1	4	0	0
48	0	0		0		0									1	0	0	0	0	0	0		89	0	29.0688	1	0	0	0	0	0	2	26	4	58.8	1	0	0	0	0	0	11	0	0
49	0	0		0		0									1	0	0	0	0	0	0		51	1	25.1039	0	0	0	0	0	0	2	21	4	195	0	0	0	0	0	0	4	0	0
50	0	1	1	1	11	1	0		0	0		1	7	0.398	1	0	0	0	0	0	0		42	0	28.6661	0	0	0	0	0	0	4.79167	40	10	57.4	1	0	1	0	1	0	12.2083	0	0
51	0	0		0		0									1	0	0	0	0	0	1	0	61	0	24.3824	0	1	0	0	0	0	13.5639	26	4	98.75	0	1	0	0	0	0	7.43611	0	0
52	0	0		0		0									1	0	0	0	0	0	0		71	1	24.4646	0	0	0	0	0	0	10.7083	28	4	87.875	1	0	0	0	0	1	8.29167	0	0
53	0	0		0		0									1	0	0	0	0	0	0		83	1	24.4352	1	0	0	0	0	0	2.66667	27	4	228.333	0	0	0	0	0	1	4.33333	0	0
54	0	0		0		0									0	0	0	0	0	0	0		52	0	16.7277	1	0	0	1	0	1	0.722222	30	4	90	0	0	0	0	0	0	9.27778	0	0
55	0	0		0		0									1	0	0	0	0	0	0		80	1	23.3726	1	1	0	0	0	0	12.8694	31	4	128.75	0	1	0	0	0	0	4.13056	0	0
56	0	0		0		0									0	0	0	0	0	0	0		65	0	19.9284	0	1	0	0	0	1	0.381944	27	3	422.5	0	0	0	0	0	0	8.61806	0	0
57	0	0		0		0									1	0	0	0	0	0	0		72	1	22.3081	1	0	0	0	0	0	8.65278	32	4	78.4	1	0	0	0	0	0	7.34722	0	0
58	1	0		1	1	1	0		0	0		1	1	0.3	1	0	0	0	0	1	1	1	69	0	19.9654	1	1	0	0	0	1	0.694444	31	5	374	1	0	1	1	0	0	13.3056	0	0
59	0	0		0		0									1	0	0	0	0	0	0		76	1	30.44	1	1	0	0	0	0	2.29306	25	4	67	0	1	0	0	0	0	12.7069	0	0
60	0	0		0		0									1	0	0	0	0	0	0		61	0	24.4899	0	0	0	0	0	0	5.95139	26	4	112.875	0	1	0	0	0	0	4.04861	0	0
61	1	0		1	10	1	1	5	1.31	0		0		0	1	1	1	1	0	1	1	0	66	0	29.3848	0	1	0	1	0	1	6.00347	36	6	113.333	0	0	1	0	0	1	10.9965	0	0
62	0	0		0		0									1	0	0	0	0	0	0		80	1	27.1111	1	1	0	0	0	0	4.83889	28	4	67.5	1	1	0	0	0	0	10.1611	0	0
63	0	0		0		0									1	0	0	0	0	0	0		37	0	24.3911	0	0	0	0	0	0	7.59028	22	3	258	0	0	0	0	0	0	2.40972	0	0
64	1	0		1	2	1	0		0	0		1	2	0.1	1	1	0	0	1	0	0		75	0	32.3685	1	0	0	0	0	0	5.43194	25	5	287.5	0	0	1	0	0	1	3.56806	0	0
65	0	0		0		0									1	1	0	1	0	0	1	0	72	0	24.3865	1	0	0	1	0	0	2.70486	24	4	77	1	1	0	0	0	0	6.29514	0	0
66	1	0		1		1	1	4	1.88	0		1	1	0.246	1	0	0	0	0	1	1	0	82	1	24.974	1	1	0	0	0	0	1.71528	32	4	88.8571	1	1	1	0	0	0	10.2847	0	0
67	0	0		0		0									1	0	0	0	0	0	0		82	1	26.0584	1	0	0	1	0	0	2.77083	29	4	92.1	1	0	0	0	0	0	13.2292	0	0
68	1	1	6	1	40	1	1	19	1.42	0		1	33	0.143	1	0	0	0	0	1	1	1	78	0	24.2424	0	0	0	0	0	0	0	30	9	193.25	1	1	1	1	1	1	58.3299	1	0
69	0	1	10	1	16	1	1	3	1.43	0		1	13	0.292	1	1	1	0	0	0	0		77	1	25.8065	1	0	0	0	1	0	1.825	18	7	76	1	0	1	0	0	1	35.175	1	1
70	0	0		0		0									1	0	0	0	0	0	0		72	0	26.5731	1	1	0	0	0	1	1.91944	28	4	63.3	0	0	0	0	0	0	1.08056	0	0
71	0	0		0		0									1	0	0	0	0	0	0		45	0	25.9043	0	0	0	0	0	0	2.60764	24	3	284	0	0	0	0	0	0	3.39236	0	0
72	0	0		0		0									1	0	0	0	0	0	0		58	1	28.6726	0	0	0	0	0	0	4.675	27	4	121.111	1	0	0	0	0	0	14.325	0	0
73	1	0		1	4	1	1	2	0.42	0		1	4	0.433	1	0	0	0	0	0	1	0	59	0	25.1429	0	0	1	0	0	1	5.5625	28	5	83.3	1	1	1	0	0	0	35.4375	1	0
74	0	0		0		0									1	0	0	0	0	0	0		62	1	27.8222	0	0	0	0	0	0	6	25	4	107.667	0	0	0	0	0	0	6	0	0
75	1	1	20	1	77	1	1	41	1.97	1	29	1	37	0.433	1	1	0	1	0	1	1	1	66	0	26.1752	1	0	0	1	0	0	2.45833	40	8	52.4	1	1	1	0	1	1	88.5417	1	0
76	1	1	7	1	10	1	1	6	0.63	1	5	1	4	0.216	1	0	0	0	0	1	1	0	62	1	24.1415	1	0	0	0	0	0	1.59028	36	7	119.167	1	1	1	0	0	1	16.4097	1	0
77	0	0		0		0									1	0	0	0	0	0	0		72	0	28.7356	1	1	0	1	0	0	9	30	3	146.25	1	0	0	0	0	0	10	0	0
78	0	0		0		0									1	0	0	0	0	0	0		69	1	25.1039	0	0	0	0	0	0	5.79861	28	4	89.25	0	1	0	0	0	0	6.20139	0	0
79	1	0		1	7	1	0		0	0		1	7	0.221	1	0	0	0	0	0	0		79	0	17.9982	0	0	0	0	0	0	11.8819	27	7	67.2	0	0	1	0	0	0	8.11806	0	0
80	0	1	1	1	18	1	1	5	2.34	0		1	15	0.386	0	0	0	0	0	0	0		71	0	25.0135	0	0	0	1	0	1	6	38	8	65.125	1	0	1	1	1	0	18	1	1
81	0	0		1	3	1	1	2	3.29	0		1	2	0.696	1	0	0	0	0	0	1	0	69	0	28.1969	0	1	0	0	0	1	10.9819	33	7	43.6	1	1	1	0	0	1	7.01806	0	0
82	0	0		0		0									1	0	0	0	0	0	0		67	1	24.8971	1	1	0	0	0	0	3.86806	27	4	82.625	1	0	0	0	0	0	7.13194	0	0
83	0	0		0		0									1	1	0	0	1	0	0		67	1	30.8758	1	0	0	0	1	0	0.983333	28	4	58.7	0	1	0	0	0	0	12.0167	0	0
84	0	0		0		0									1	0	0	0	0	0	1	0	36	0	14.6687	0	0	0	0	0	1	0	23	4	63.5	0	0	0	0	0	0	19	1	0
85	0	0		0		0									1	0	0	0	0	0	0		74	0	22.1367	0	0	1	0	0	1	11	28	4	142	0	0	0	0	0	0	7	0	0
86	0	0		0		0									1	0	0	0	0	0	0		91	0	17.4818	0	0	0	0	0	0	9	15	4	298.333	0	0	0	0	0	0	4	0	0
87	0	0		0		0									1	0	0	0	0	0	0		69	1	26.5754	1	0	0	0	0	0	6	34	3	408	0	0	0	0	0	0	6	0	0
88	1	0		1	7	1	1	6	3.58	0		0		0	1	0	0	0	0	1	1	0	75	1	25.0762	1	1	0	1	1	0	3	40	5	420	0	0	1	0	0	0	12	0	0
89	1	1	5	1	18	1	1	13	1.63	0		1	2	0.683	0	0	0	0	0	1	1	0	69	0	21.0498	1	1	0	0	0	1	0	38	6	510	0	0	1	1	0	0	31	1	0
90	0	0		0		0									1	0	0	0	0	0	0		67	1	29.6749	0	0	0	0	0	1	0	31	4	82.25	1	0	0	0	0	0	8	0	0
91	0	0		0		0									1	0	0	0	0	0	0		71	0	23.2434	1	0	1	0	0	1	13	23	4	104.429	0	0	0	0	0	0	12	0	0
92	0	1	2	1	6	1	1	6	1.68	0		0		0	1	0	0	0	0	0	0		51	1	20.8247	0	0	1	1	0	0	2	29	5	134.333	0	0	1	0	0	0	9	0	0
93	1	1	3	1	15	1	1	4	11.85	0		1	8	0.069	0	0	0	0	0	1	1	1	72	0	28.075	1	0	0	1	0	1	7	28	5	48.2	0	0	1	0	0	0	17	1	0
94	0	0		0		0									1	0	0	0	0	1	1	1	67	0	17.1029	0	0	0	1	0	1	4	34	8	202	0	0	0	0	0	0	1	0	0
95	1	0		1	4	1	1	3	0.9	0		1	5	0.508	1	1	0	0	1	1	1	1	73	1	29.9307	1	0	1	1	1	0	7	37	5	310	0	0	1	0	0	0	23	1	0
96	1	0		1	14	1	0		0	0		1	9	0.129	1	1	1	0	0	0	1	0	81	1	21.9138	1	1	0	0	0	0	3	31	7	129	0	0	1	0	0	0	48	1	0
97	0	0		0		0									0	0	0	0	0	0	0		63	0	15.74	0	0	0	0	0	0	3	29	2	400	0	0	0	0	0	0	3	0	0
98	0	0		0		0									0	0	0	0	0	0	0		69	0	21.82	0	1	0	0	0	0	1	14	1	400	0	0	0	0	0	0	1	0	0
99	0	0		0		0									1	0	0	0	0	0	0		80	0	18.42	0	0	0	0	0	1	18	20	1	150	0	0	0	0	0	0	18	1	0
100	0	0		0		0									1	0	0	0	0	0	0		61	0	26.4	1	0	0	0	0	0	10	18	1	200	0	0	0	0	0	0	10	0	0
101	0	0		0		0									0	0	0	0	0	0	0		53	1	29.8	0	1	0	0	0	0	1	14	1	400	0	0	0	0	0	0	1	0	0
102	0	0		0		0									0	0	0	0	0	0	0		47	1	42.5	0	0	0	0	0	0	0	13	1	400	0	0	0	0	0	0	1	0	0
103	0	0		0		0									1	0	0	0	0	0	0		67	0		1	1	0	1	0	0	15	30	3	170	0	0	0	0	0	0	15	1	0
104	0	0		0		0									0	0	0	0	0	0	0		82	1	20	0	1	0	0	0	0	1	18	1	400	0	0	0	0	0	0	1	0	0
105	0	0		0		0									0	0	0	0	0	0	0		70	1	19.32	1	1	0	0	0	0	7	17	1	400	0	0	0	0	0	0	7	0	0
106	0	0		0		0									0	0	0	0	0	0	0		55	1	24.84	0	0	0	0	0	0	3	19	1	400	0	0	0	0	0	0	3	0	0
107	0	0		0		0									0	0	0	0	0	0	0		66	1	19.88	0	0	0	0	0	0	3	19	2	400	0	0	0	0	0	0	3	0	0
108	0	0		0		0									0	0	0	0	0	0	0		20	1	34.15	0	0	0	0	0	0	6	12	1	102.5	0	0	0	0	0	0	6	0	0
109	0	0		0		0									0	0	0	0	0	0	0		61	1	29.28	1	0	0	0	0	0	7	12	1	400	0	0	0	0	0	0	7	0	0
110	0	0		0		0									0	0	0	0	0	0	0		49	1	21.48	0	0	0	0	0	1	1	15	1	400	0	0	0	0	0	0	1	0	0
111	0	0		0		0									0	0	0	0	0	0	0		46	1	26.43	0	0	0	0	0	0	25	29	6	81.5	0	0	0	0	0	0	25	1	1
